# Supplementary material for: Environmentally adjusted δ13C thresholds for accurate detection of C4 plant consumption in Europe
Source: Commun Earth Environ. 2025 Dec 18;6(1):1021. doi: 10.1038/s43247-025-03031-4 (PMC12714575; doi:10.1038/s43247-025-03031-4)
Supplement: Supplementary file 4 — Supplementary data 1 [file 43247_2025_3031_MOESM4_ESM.xlsx]

## Sheet: Data S1
Site				C3 grains						C4 grains			90% C3 grains, 10% C4 grains				80% C3 grains, 20% C4 grains
Site name	Longitude	Latitude	Ecozone	n C3 grains	Mean C3 grain δ13C (‰)	Median C3 grain δ13C (‰)	MAD for C3 grain δ13C (‰)	1 SD for C3 grain δ13C (‰)	comment on C3 grains	n C4 grains	Mean C4 grain δ13C (‰)	comment on C4 grains	Mean collagen δ13C (‰)	Median collagen δ13C (‰)	MAD for collagen δ13C (‰)	1 SD for collagen δ13C (‰)	Mean collagen δ13C (‰)	Median collagen δ13C (‰)	MAD for collagen δ13C (‰)	1 SD for collagen δ13C (‰)
Perth, Horse Cross	-3.42868	56.3977	20	2	-25.1	-25.1	0.29652	0.282843	small sample size	0	-10	theoretical	-18.59	-18.59	0.266868	0.254558	-17.08	-17.08	0.237216	0.226274
Quoygrew	-3.35061	58.9678	20	10	-23.7	-24.05	0.81543	0.979796		0	-10	theoretical	-17.33	-17.645	0.733887	0.881816	-15.96	-16.24	0.652344	0.783837
Roberts Haven	-3.09057	58.6386	20	8	-24.2375	-24.25	1.33434	1.59009	small sample size	0	-10	theoretical	-17.8137	-17.825	1.20091	1.43108	-16.39	-16.4	1.06747	1.27207
Archerfield	-2.79914	56.0505	20	12	-23.7167	-23.8	1.33434	1.01787		0	-10	theoretical	-17.345	-17.42	1.20091	0.916084	-15.9733	-16.04	1.06747	0.814296
Arbroath Abbey	-2.58232	56.5621	20	4	-22.175	-22.15	0.44478	0.492443	small sample size	0	-10	theoretical	-15.9575	-15.935	0.400302	0.443199	-14.74	-14.72	0.355824	0.393954
Aistra	-2.33877	42.895	1	17	-22.0353	-21.9	0.7413	0.593655		0	-10	theoretical	-15.8318	-15.71	0.66717	0.53429	-14.6282	-14.52	0.59304	0.474924
Stafford. Bath street	-2.11792	52.8068	20	7	-24.0143	-24.1	1.33434	1.06055	small sample size	0	-10	theoretical	-17.6113	-17.6624	1.29123	0.958197	-16.21	-16.2555	1.14776	0.85173
Stafford. St Mary's Grove	-2.11792	52.8068	20	24	-23.8875	-23.85	1.70499	1.26502		0	-10	theoretical	-17.5014	-17.4765	1.53162	1.13613	-16.1124	-16.0902	1.36144	1.0099
Stafford. Tipping street	-2.11518	52.806	20	16	-23.45	-22.95	1.4826	1.39619		0	-10	theoretical	-17.1143	-16.6683	1.33653	1.2397	-15.7683	-15.3718	1.18803	1.10195
Palacio de Bulbuente	-1.60257	41.8176	7	100	-23.3676	-23.4	1.1416	1.12165		0	-10	theoretical	-17.0308	-17.06	1.02744	1.00949	-15.6941	-15.72	0.913282	0.897324
La Mora Encantada	-1.59607	41.8277	7	89	-22.6649	-22.84	2.1646	1.77648		0	-10	theoretical	-16.3984	-16.556	1.94814	1.59883	-15.132	-15.272	1.73168	1.42119
Bureta	-1.48483	41.79	7	16	-21.7056	-22.03	1.83101	1.79132		0	-10	theoretical	-15.5351	-15.827	1.64791	1.61219	-14.3645	-14.624	1.46481	1.43306
El Quemao	-0.855339	40.1611	13	49	-22.6557	-22.58	0.859908	0.905713		0	-10	theoretical	-16.3901	-16.322	0.773917	0.815142	-15.1246	-15.064	0.687926	0.724571
Lleida	0.620364	41.6189	16	8	-22.1875	-22.25	0.7413	0.797205	small sample size	0	-10	theoretical	-15.9688	-16.025	0.66717	0.717484	-14.75	-14.8	0.59304	0.637764
Les Masies de Roda	2.31269	41.9747	1	3	-23.7167	-23.81	0.66717	0.595511	small sample size	0	-10	theoretical	-17.345	-17.429	0.600453	0.53596	-15.9733	-16.048	0.533736	0.476409
Neermoor	7.44047	53.3055	20	83	-22.1542	-22.2	1.03782	1.14522		0	-10	theoretical	-15.9396	-15.9985	0.926679	1.03467	-14.7241	-14.7765	0.823715	0.919704
Oldorf	7.92407	53.6356	20	39	-23.2154	-23.1	1.4826	1.49041		0	-10	theoretical	-16.9012	-16.805	1.31534	1.34037	-15.5788	-15.4933	1.16919	1.19144
Niens	8.32088	53.5895	20	13	-23.3769	-23.3	1.18608	1.31476		0	-10	theoretical	-17.0382	-16.9918	1.11949	1.18911	-15.7006	-15.6594	0.995104	1.05699
Loxstedt	8.64391	53.4711	20	46	-21.787	-21.65	0.96369	0.930856		0	-10	theoretical	-15.6075	-15.4698	0.887489	0.835193	-14.4289	-14.3065	0.788879	0.742393
Altenwalde	8.66159	53.8143	20	16	-22.7	-22.8	0.7413	0.926643		0	-10	theoretical	-16.4312	-16.5218	0.698675	0.842119	-15.1611	-15.2416	0.621044	0.74855
Castello Di Santa Severa	11.9483	42.0253	16	5	-23.06	-23.3	0.44478	0.594138	small sample size	0	-10	theoretical	-16.754	-16.97	0.400302	0.534724	-15.448	-15.64	0.355824	0.47531
Dyrotz	12.9537	52.5421	2	5	-22.56	-22.6	0.29652	0.502991	small sample size	0	-10	theoretical	-16.2982	-16.308	0.274542	0.465728	-15.0429	-15.0515	0.244037	0.41398
Diepensee	13.5875	52.3005	20	18	-21.2222	-21.2	1.33434	1.13633		0	-10	theoretical	-15.0884	-15.0848	1.17174	1.02237	-13.9674	-13.9643	1.04155	0.908777
Křivoklát	13.8708	50.0388	19	1	-23.8	-23.8	0	NA	small sample size	0	-10	theoretical	-17.411	-17.411	0	NA	-16.032	-16.032	0	NA
Počaply	13.9859	49.5466	1	1	-23	-23	0	NA	small sample size	0	-10	theoretical	-16.7078	-16.7078	0	NA	-15.4069	-15.4069	0	NA
Groß Lübbenau	13.9965	51.8267	2	16	-22.6875	-22.8	0.81543	1.07386		0	-10	theoretical	-16.4294	-16.5315	0.709088	0.969819	-15.1595	-15.2503	0.6303	0.862062
Rakovice	14.0397	49.4756	1	1	-23	-23	0	NA	small sample size	0	-10	theoretical	-16.7414	-16.7414	0	NA	-15.4368	-15.4368	0	NA
Roztoky	14.3968	50.1505	2	12	-23.5083	-23.55	1.11195	0.997687		1	-9.9	measured	-17.1506	-17.1948	1.02599	0.901687	-15.8005	-15.8398	0.911991	0.8015
Prague	14.4197	50.0821	2	2	-24.45	-24.45	0.66717	0.636396	small sample size	0	-10	theoretical	-17.9866	-17.9866	0.627807	0.598849	-16.5436	-16.5436	0.558051	0.53231
Görlitz	14.9737	51.1501	2	16	-21.4312	-21.7	0.7413	0.928597		0	-10	theoretical	-15.2925	-15.5331	0.671906	0.829434	-14.1489	-14.3628	0.59725	0.737274
Montecorvino	15.1496	41.5173	16	16	-23.2069	-23.295	0.867321	0.709138		0	-10	theoretical	-16.8862	-16.9655	0.780589	0.638224	-15.5655	-15.636	0.693857	0.56731
Pohansko	16.8963	48.7297	19	2	-22.45	-22.45	0.96369	0.919239	small sample size	0	-10	theoretical	-16.196	-16.196	0.87799	0.837492	-14.952	-14.952	0.780436	0.744437
Kostice Zadní hrůd	16.9182	48.7355	19	2	-22.45	-22.45	0.51891	0.494975	small sample size	0	-10	theoretical	-16.2018	-16.2018	0.469024	0.44739	-14.9572	-14.9572	0.41691	0.39768
Mikulčice	17.0857	48.8044	19	39	-23.0205	-22.9	0.44478	0.580462		0	-10	theoretical	-16.7185	-16.61	0.400302	0.522416	-15.4164	-15.32	0.355824	0.46437
Mikulčice "Kostelisko"	17.0872	48.8013	19	6	-22.9833	-22.9	0.29652	0.381663	small sample size	0	-10	theoretical	-16.685	-16.61	0.266868	0.343497	-15.3867	-15.32	0.237216	0.30533
Poganice	17.4111	54.4567	2	1	-25.39	-25.39	0	NA	small sample size	0	-10	theoretical	-18.851	-18.851	0	NA	-17.312	-17.312	0	NA
Opava	17.9005	49.941	2	1	-23.9	-23.9	0	NA	small sample size	0	-10	theoretical	-17.4965	-17.4965	0	NA	-16.108	-16.108	0	NA
Donji Miholjac-Đanovci	18.1857	45.7272	19	13	-23.7	-23.5	1.77912	1.14164		0	-10	theoretical	-17.3279	-17.1065	1.53049	1.0177	-15.9582	-15.7613	1.36043	0.904621
Ivanovci Gorjanski. Palanka	18.4098	45.3693	19	14	-23.5929	-23.9	0.22239	0.591562		0	-10	theoretical	-17.2377	-17.5027	0.227113	0.53106	-15.878	-16.1135	0.201879	0.472053
Khirbet Fâris	35.7029	30.9075	7	25	-22.33	-22.09	0.622692	0.771438		0	-10	theoretical	-16.097	-15.881	0.560423	0.694294	-14.864	-14.672	0.498154	0.61715
Ain Ghazal	36.0187	31.9568	7	18	-23.2278	-23.28	0.177912	0.182968		0	-10	theoretical	-16.905	-16.952	0.160121	0.164671	-15.5822	-15.624	0.14233	0.146374
Zeraqon	35.4363	32.3082	16	3	-22.0333	-22.2	0.14826	0.378594	small sample size	0	-10	theoretical	-15.83	-15.98	0.133434	0.340735	-14.6267	-14.76	0.118608	0.302875
Tell Nebi Mend	35.6601	34.2268	16	21	-22.8124	-22.84	0.474432	0.569121		0	-10	theoretical	-16.5311	-16.556	0.426989	0.512209	-15.2499	-15.272	0.379546	0.455297
Tell Tayinat	36.5182	34.5551	16	65	-22.9669	-23.06	0.96369	0.91378		0	-10	theoretical	-16.6702	-16.754	0.867321	0.822402	-15.3735	-15.448	0.770952	0.731024
Qatna	36.8627	34.8414	16	3	-22.7333	-22.8	0.14826	0.208167	small sample size	0	-10	theoretical	-16.46	-16.52	0.133434	0.18735	-15.1867	-15.24	0.118608	0.166533
Ais Giorkis	32.905	34.9909	7	5	-23.26	-23.5	0.59304	0.634823	small sample size	0	-10	theoretical	-16.934	-17.15	0.533736	0.571341	-15.608	-15.8	0.474432	0.507858
Politiko Troullia	33.2427	35.0286	16	3	-22.49	-22.84	0.7413	1.06888	small sample size	0	-10	theoretical	-16.241	-16.556	0.66717	0.96199	-14.992	-15.272	0.59304	0.855102
Knossos	25.1628	35.2981	16	41	-23.8207	-23.66	0.874734	0.730361		0	-10	theoretical	-17.4387	-17.294	0.787261	0.657325	-16.0566	-15.928	0.699787	0.584289
Ebla	36.7984	35.7989	16	23	-23.6943	-22.99	1.20091	1.79632		0	-10	theoretical	-17.3249	-16.691	1.08082	1.61669	-15.9555	-15.392	0.960725	1.43706
Emar	38.1107	35.9872	18	3	-21.9667	-22.1	0.14826	0.321455	small sample size	0	-10	theoretical	-15.77	-15.89	0.133434	0.28931	-14.5733	-14.68	0.118608	0.257164
Tell Fadous	38.2132	36.2221	16	2	-25.45	-25.45	2.44629	2.33345	small sample size	0	-10	theoretical	-18.905	-18.905	2.20166	2.10011	-17.36	-17.36	1.95703	1.86676
Atchana	36.3822	36.2405	16	2	-22.85	-22.85	0.37065	0.353553	small sample size	0	-10	theoretical	-16.565	-16.565	0.333585	0.318198	-15.28	-15.28	0.29652	0.282843
Tell 'el Abd	36.3822	36.2405	16	2	-21.35	-21.35	0.37065	0.353553	small sample size	0	-10	theoretical	-15.215	-15.215	0.333585	0.318198	-14.08	-14.08	0.29652	0.282843
Tell Brak	41.0586	36.6672	16	79	-23.0651	-23.17	0.726474	0.743477		0	-10	theoretical	-16.7586	-16.853	0.653827	0.66913	-15.4521	-15.536	0.581179	0.594782
Cueva del Toro	-4.52806	36.9653	13	20	-22.7795	-22.96	0.756126	0.674548		0	-10.5	theoretical	-16.5515	-16.714	0.680513	0.607094	-15.3236	-15.468	0.604901	0.539639
Los Millares	-2.51806	36.9672	16	10	-22.78	-22.9	0.845082	0.811857		0	-10	theoretical	-16.552	-16.66	0.760574	0.730671	-15.324	-15.42	0.676066	0.649485
Koufovouno	22.4187	37.0579	16	36	-23.3222	-23.35	1.40847	1.096		0	-10	theoretical	-16.99	-17.015	1.26762	0.986396	-15.6578	-15.68	1.12678	0.876796
Mozan	40.9978	37.0583	16	13	-22.9769	-22.9	1.03782	0.81461		0	-10	theoretical	-16.6792	-16.61	0.934038	0.733149	-15.3815	-15.32	0.830256	0.651688
Las Pilas	-1.84278	37.1486	16	4	-20.2	-19.97	0.429954	0.708237	small sample size	0	-10.5	theoretical	-14.23	-14.023	0.386959	0.637414	-13.26	-13.076	0.343963	0.56659
Gatas	-1.89454	37.1524	16	17	-22.4771	-22.36	1.73464	1.22593		0	-10.5	theoretical	-16.2794	-16.174	1.56118	1.10334	-15.0816	-14.988	1.38771	0.980746
Campos	-1.82083	37.3008	16	8	-21.2675	-21.345	0.578214	0.52068	small sample size	0	-10.5	theoretical	-15.1907	-15.2605	0.520393	0.468612	-14.114	-14.176	0.462571	0.416544
Cuesta del Negro	-3.25833	37.3367	13	6	-23.2333	-23.35	1.09712	0.823375	small sample size	0	-10.5	theoretical	-16.96	-17.065	0.987412	0.741038	-15.6867	-15.78	0.877699	0.6587
El Malagon	-2.42167	37.5592	13	11	-21.8273	-21.82	0.429954	0.529416		0	-10.5	theoretical	-15.6945	-15.688	0.386959	0.476475	-14.5618	-14.556	0.343963	0.423533
Case Bastione	14.2261	37.6117	7	3	-21.5333	-22	0.29652	0.986577	small sample size	0	-10	theoretical	-15.38	-15.8	0.266868	0.887919	-14.2267	-14.6	0.237216	0.789261
Cerro de la Virgen	-2.51278	37.7283	7	21	-23.1138	-23.09	0.66717	0.661842		0	-10.5	theoretical	-16.8524	-16.831	0.600453	0.595658	-15.591	-15.572	0.533736	0.529474
Castellon Alto	-2.56444	37.7419	7	11	-22.86	-22.63	0.192738	0.338821		0	-10.5	theoretical	-16.624	-16.417	0.173464	0.304939	-15.388	-15.204	0.15419	0.271057
Fuente Amarga	-2.6	37.7589	7	17	-22.4388	-22.68	0.681996	0.849403		0	-10.5	theoretical	-16.2449	-16.462	0.613796	0.764463	-15.0511	-15.244	0.545597	0.679523
La Bastida	-1.55971	37.7593	16	86	-22.6128	-22.655	1.19349	1.15651		0	-10.5	theoretical	-16.4015	-16.4395	1.07414	1.04085	-15.1902	-15.224	0.954794	0.925204
Tsoungiza	22.7105	37.8091	16	40	-23.5675	-23.65	0.59304	0.737768		0	-10	theoretical	-17.2108	-17.285	0.533736	0.663991	-15.854	-15.92	0.474432	0.590214
Puente Tablas	-3.74667	37.8133	16	6	-22.8067	-22.75	1.18608	0.792784	small sample size	0	-10.5	theoretical	-16.576	-16.525	1.06747	0.713506	-15.3453	-15.3	0.948864	0.634227
Arruzafa	-4.77601	37.885	16	1	-23.8	-23.8	0	NA	small sample size	0	-10.5	theoretical	-17.47	-17.47	0	NA	-16.14	-16.14	0	NA
Bakla Tepe	27.1472	38.1232	16	23	-23.67	-23.84	0.637518	0.638863		0	-10	theoretical	-17.303	-17.456	0.573766	0.574976	-15.936	-16.072	0.510014	0.51109
Peñalosa	-3.79361	38.1719	16	8	-24.4425	-24.38	0.459606	0.463303	small sample size	0	-10.5	theoretical	-18.0482	-17.992	0.413645	0.416973	-16.654	-16.604	0.367685	0.370643
Liman Tepe	26.7023	38.285	16	78	-23.0637	-23.09	0.689409	0.74332		0	-10	theoretical	-16.7573	-16.781	0.620468	0.668988	-15.451	-15.472	0.551527	0.594656
Terlinques	-0.907053	38.5977	7	2	-22.99	-22.99	0.192738	0.183848	small sample size	0	-10.5	theoretical	-16.741	-16.741	0.173464	0.165463	-15.492	-15.492	0.15419	0.147078
Halai	23.1903	38.6578	16	51	-24.0451	-24.1	0.59304	0.794056		0	-10	theoretical	-17.6406	-17.69	0.533736	0.714651	-16.2361	-16.28	0.474432	0.635245
Los Palacios	-3.63278	38.9911	7	10	-21.233	-21.51	0.934038	0.717047		0	-10	theoretical	-15.1597	-15.409	0.840634	0.645342	-14.0864	-14.308	0.74723	0.573638
Motilla del Azuer	-3.49417	39.0444	7	7	-23.3029	-23.7	1.63086	1.31785	small sample size	0	-10.5	theoretical	-17.0226	-17.38	1.46777	1.18606	-15.7423	-16.06	1.30469	1.05428
Motilla de las Canas	-3.72889	39.1281	7	2	-22.925	-22.925	0.511497	0.487904	small sample size	0	-10.5	theoretical	-16.6825	-16.6825	0.460347	0.439113	-15.44	-15.44	0.409198	0.390323
Makriyalos	22.5917	40.4184	16	5	-24.48	-24.6	0.14826	0.238747	small sample size	0	-10	theoretical	-18.032	-18.14	0.133434	0.214872	-16.584	-16.68	0.118608	0.190997
Thessaloniki Toumba	22.971	40.615	16	38	-23.8847	-23.89	0.7413	0.788412		5	-10.49	measured	-17.4963	-17.501	0.66717	0.709571	-16.1078	-16.112	0.59304	0.630729
Pompei	14.482	40.7506	19	1	-23.7	-23.7	0	NA	small sample size	0	-10	theoretical	-17.33	-17.33	0	NA	-15.96	-15.96	0	NA
Archontiko	22.4667	40.7863	16	105	-23.0043	-23.09	0.7413	0.62395		7	-10.19	measured	-16.7039	-16.781	0.66717	0.561555	-15.4034	-15.472	0.59304	0.49916
Assiros	23.0315	40.821	16	67	-23.4151	-23.4	0.563388	0.540049		0	-10	theoretical	-17.0736	-17.06	0.507049	0.486044	-15.7321	-15.72	0.45071	0.432039
Can Tintorer	2.025	41.2917	16	1	-22.19	-22.19	0	NA	small sample size	0	-10.5	theoretical	-16.021	-16.021	0	NA	-14.852	-14.852	0	NA
C. de Mediona	1.47361	41.4675	7	3	-22.77	-22.49	0.578214	0.845518	small sample size	0	-10.5	theoretical	-16.543	-16.291	0.520393	0.760966	-15.316	-15.092	0.462571	0.676414
Pastena cave	13.4896	41.4967	20	14	-23.1286	-23.1	0.44478	0.735295		0	-10	theoretical	-16.8157	-16.79	0.400302	0.661766	-15.5029	-15.48	0.355824	0.588236
Sitges UAB	2.10722	41.5011	19	3	-22.54	-22.94	0.51891	1.01119	small sample size	0	-10.5	theoretical	-16.336	-16.696	0.467019	0.910069	-15.132	-15.452	0.415128	0.80895
Bòbila Madurell	2.08611	41.5417	19	4	-22.91	-22.99	0.185325	0.281543	small sample size	0	-10.5	theoretical	-16.669	-16.741	0.166793	0.253389	-15.428	-15.492	0.14826	0.225235
Chobareti	43.137	41.572	14	6	-21.3167	-21.3	0.66717	0.643169	small sample size	0	-10	theoretical	-15.185	-15.17	0.600453	0.578852	-14.0533	-14.04	0.533736	0.514535
Portus Romae	12.2586	41.7819	16	89	-22.8157	-22.8	1.03782	1.0311		0	-10	theoretical	-16.5342	-16.52	0.934038	0.927986	-15.2526	-15.24	0.830256	0.824877
Gabii	12.7156	41.8857	19	362	-23.5304	-23.6	0.88956	0.889		0	-10	theoretical	-17.1773	-17.24	0.800604	0.8001	-15.8243	-15.88	0.711648	0.7112
L'Esquerda	2.31167	41.98	1	3	-23.7167	-23.81	0.66717	0.595511	small sample size	0	-10.5	theoretical	-17.395	-17.479	0.600453	0.53596	-16.0733	-16.148	0.533736	0.476409
Institut de Manlleu	2.27778	42.0014	1	3	-23.2167	-23.11	1.03782	0.864947	small sample size	0	-10.5	theoretical	-16.945	-16.849	0.934038	0.778452	-15.6733	-15.588	0.830256	0.691958
Ullastret	3.08361	42.0056	16	5	-23.2	-22.89	0.266868	0.534977	small sample size	0	-10.5	theoretical	-16.93	-16.651	0.240181	0.481479	-15.66	-15.412	0.213494	0.427981
Kapitan Dimitrievo	24.3293	42.1035	19	3	-23.5333	-23.6	0	0.11547	small sample size	0	-10	theoretical	-17.18	-17.24	0	0.103923	-15.8267	-15.88	0	0.092376
La Draga	2.758	42.1253	19	344	-23.6693	-23.66	0.607866	0.672742		0	-10.5	theoretical	-17.3524	-17.344	0.547079	0.605468	-16.0355	-16.028	0.486293	0.538194
Empuries	3.01111	42.1267	19	4	-22.9675	-22.915	0.919212	0.967828	small sample size	0	-10.5	theoretical	-16.7207	-16.6735	0.827291	0.871045	-15.474	-15.432	0.73537	0.774263
Plansallosa	2.60306	42.2514	19	1	-23.87	-23.87	0	NA	small sample size	0	-10.5	theoretical	-17.533	-17.533	0	NA	-16.196	-16.196	0	NA
Cova 120	2.61167	42.275	1	5	-23.364	-23.15	0.51891	0.664778	small sample size	0	-10.5	theoretical	-17.0776	-16.885	0.467019	0.5983	-15.7912	-15.62	0.415128	0.531823
St. Vicenç d'Enclar	1.49167	42.3333	5	3	-22.3267	-22.1	0.37065	0.621798	small sample size	0	-10	theoretical	-16.094	-15.89	0.333585	0.559619	-14.8613	-14.68	0.29652	0.497439
Karanovo	25.915	42.5114	19	6	-23.2167	-23.05	0.37065	0.470815	small sample size	0	-10	theoretical	-16.895	-16.745	0.333585	0.423733	-15.5733	-15.44	0.29652	0.376652
La Hoya	-2.5864	42.565	1	23	-22.3422	-22.19	0.44478	0.893344		3	-10.66	measured	-16.158	-16.021	0.400302	0.804009	-14.9737	-14.852	0.355824	0.714675
Montou	2.69167	42.6583	19	8	-23.6713	-23.495	0.355824	0.689999	small sample size	0	-10	theoretical	-17.3041	-17.1455	0.320242	0.620999	-15.937	-15.796	0.284659	0.551999
Castrovite	-8.34802	42.7557	8	7	-23.9714	-23.6	0.88956	0.939351	small sample size	0	-10.5	theoretical	-17.6243	-17.29	0.800604	0.845416	-16.2771	-15.98	0.711648	0.751481
Zornoztegi	-2.34593	42.886	1	30	-22.9333	-22.8	0.7413	0.89108	small sample size	0	-10.5	theoretical	-16.64	-16.52	0.66717	0.801972	-15.3467	-15.24	0.59304	0.712864
Azmak	27.8739	43.0162	19	1	-24.1	-24.1	0	NA	small sample size	0	-10	theoretical	-17.69	-17.69	0	NA	-16.28	-16.28	0	NA
Font aux pigeons	5.16464	43.383	19	11	-23.1636	-23.4	0.44478	0.616884		0	-10	theoretical	-16.8473	-17.06	0.400302	0.555195	-15.5309	-15.72	0.355824	0.493507
Burlière	5.68514	43.4469	19	4	-21.7	-21.85	0.29652	0.496655	small sample size	0	-10	theoretical	-15.53	-15.665	0.266868	0.44699	-14.36	-14.48	0.237216	0.397324
Fontbrégoua	6.23257	43.564	19	2	-22.65	-22.65	0.81543	0.777817	small sample size	0	-10	theoretical	-16.385	-16.385	0.733887	0.700036	-15.12	-15.12	0.652344	0.622254
Lattara	3.90333	43.5681	19	31	-23.6129	-23.6	0.59304	0.651533		3	-10.8	measured	-17.3116	-17.3	0.533736	0.586379	-16.0103	-16	0.474432	0.521226
Jardins de Vert Parc	3.89751	43.633	19	2	-22.55	-22.55	0.81543	0.777817	small sample size	0	-10	theoretical	-16.295	-16.295	0.733887	0.700036	-15.04	-15.04	0.652344	0.622254
Claparouse	5.11486	43.8941	19	3	-22.4	-22.4	0.14826	0.1	small sample size	0	-10	theoretical	-16.16	-16.16	0.133434	0.09	-14.92	-14.92	0.118608	0.08
Kvastskhelebi	42.019	43.9611	7	9	-22.7778	-22.4	1.33434	1.29786	small sample size	0	-10	theoretical	-16.5	-16.16	1.20091	1.16808	-15.2222	-14.92	1.06747	1.03829
Castellaro dell’Uscio	9.16256	44.4133	1	7	-24.9429	-24.8	0.44478	0.782852	small sample size	0	-10	theoretical	-18.4486	-18.32	0.400302	0.704567	-16.9543	-16.84	0.355824	0.626282
Slatina	24.3632	44.43	19	12	-23.5	-23.5	0.37065	0.356753		0	-10	theoretical	-17.15	-17.15	0.333585	0.321078	-15.8	-15.8	0.29652	0.285402
Dariali Fort	42.7379	44.6259	15	5	-20.88	-21.1	1.03782	1.499	small sample size	0	-10	theoretical	-14.8211	-15.0306	0.950469	1.36555	-13.7298	-13.9161	0.844862	1.21382
Véreitre, Chens-sur-Léman	6.26711	46.3169	1	7	-23.9757	-24.19	0.59304	0.501427	small sample size	4	-10.37	measured	-17.5781	-17.771	0.533736	0.451284	-16.1806	-16.352	0.474432	0.401141
Pré d’Ancy, Chens-sur-Léman	6.26958	46.3235	1	6	-25.0233	-24.74	1.18608	1.16562	small sample size	1	-10	measured	-18.521	-18.266	1.06747	1.04906	-17.0187	-16.792	0.948864	0.932495
Ecsegfalva	20.9228	47.1493	19	4	-24.2	-24.25	0.14826	0.216025	small sample size	0	-10	theoretical	-17.78	-17.825	0.133434	0.194422	-16.36	-16.4	0.118608	0.17282
Basel-Gasfabrik	7.58136	47.5714	20	7	-23.9714	-24.1	0.29652	0.464451	small sample size	0	-10	theoretical	-17.5743	-17.69	0.266868	0.418005	-16.1771	-16.28	0.237216	0.37156
Hornstaad	9.00017	47.6905	1	17	-25.6471	-25.5	1.33434	1.05245		0	-10	theoretical	-19.0824	-18.95	1.20091	0.947203	-17.5176	-17.4	1.06747	0.841959
Vráble-Veľké Lehemby	18.3061	48.2443	19	10	-23.66	-23.5	0.44478	0.392145		0	-10	theoretical	-17.294	-17.15	0.400302	0.352931	-15.928	-15.8	0.355824	0.313716
Ymonville, Les Hyèbles	1.75429	48.2627	19	55	-22.8967	-22.91	0.66717	0.634376		0	-10	theoretical	-16.6071	-16.619	0.600453	0.570939	-15.3174	-15.328	0.533736	0.507501
Prasville, Les Grandes Canettes	1.71359	48.2758	19	5	-22.226	-22.35	0.192738	0.237339	small sample size	0	-10	theoretical	-16.0034	-16.115	0.173464	0.213605	-14.7808	-14.88	0.15419	0.189872
Prasville, Vers Chesnay	1.71359	48.2758	19	30	-22.467	-22.73	0.659757	0.793035		0	-10	theoretical	-16.2203	-16.457	0.593781	0.713731	-14.9736	-15.184	0.527806	0.634428
Ville St Jacques Bois D'Echalas	2.89972	48.3636	19	7	-23.3857	-23.4	0.14826	0.333809	small sample size	8	-9.99	measured	-17.0471	-17.06	0.133434	0.300428	-15.7086	-15.72	0.118608	0.267047
Varennes sur Seine	2.9314	48.3719	19	1	-24.3	-24.3	0	NA	small sample size	0	-10	theoretical	-17.87	-17.87	0	NA	-16.44	-16.44	0	NA
Balloy	3.15917	48.4031	19	9	-24.6222	-24.6	0.29652	0.509357	small sample size	0	-10	theoretical	-18.16	-18.14	0.266868	0.458421	-16.6978	-16.68	0.237216	0.407486
Morigny-Champigny	2.19805	48.4433	19	2	-22.9	-22.9	0.59304	0.565685	small sample size	0	-10	theoretical	-16.61	-16.61	0.533736	0.509117	-15.32	-15.32	0.474432	0.452548
Vaihingen	9.08865	48.7344	1	13	-24.0846	-24.2	0.59304	0.48278		0	-10	theoretical	-17.6762	-17.78	0.533736	0.434502	-16.2677	-16.36	0.474432	0.386224
Bonneuil	2.48666	48.7756	20	1	-22.2	-22.2	0	NA	small sample size	0	-10	theoretical	-15.98	-15.98	0	NA	-14.76	-14.76	0	NA
Jouars-Pontchartrain	1.90699	48.7917	19	2	-23.4	-23.4	0.59304	0.565685	small sample size	0	-10	theoretical	-17.06	-17.06	0.533736	0.509117	-15.72	-15.72	0.474432	0.452548
Houdan	1.59463	48.7988	20	2	-23.5	-23.5	0.7413	0.707107	small sample size	0	-10	theoretical	-17.15	-17.15	0.66717	0.636396	-15.8	-15.8	0.59304	0.565685
Bailly	2.08298	48.8378	20	2	-24.1	-24.1	0.59304	0.565685	small sample size	0	-10	theoretical	-17.69	-17.69	0.533736	0.509117	-16.28	-16.28	0.474432	0.452548
Mareuil-lès-Meaux	2.8661	48.9231	19	3	-23	-23.1	0.88956	0.754983	small sample size	0	-10	theoretical	-16.7	-16.79	0.800604	0.679485	-15.4	-15.48	0.711648	0.603987
Roissy	2.50865	49.0045	20	1	-23.9	-23.9	0	NA	small sample size	0	-10	theoretical	-17.51	-17.51	0	NA	-16.12	-16.12	0	NA
Epiais-lès-Louvres	2.54829	49.029	20	6	-23.0167	-23.3	0.44478	0.713909	small sample size	0	-10	theoretical	-16.715	-16.97	0.400302	0.642518	-15.4133	-15.64	0.355824	0.571128
Champfleury	4.01772	49.1953	19	1	-22.7	-22.7	0	NA	small sample size	0	-10	theoretical	-16.43	-16.43	0	NA	-15.16	-15.16	0	NA
Acy-Romance	4.33103	49.4925	20	2	-23.1	-23.1	1.03782	0.989949	small sample size	0	-10	theoretical	-16.79	-16.79	0.934038	0.890955	-15.48	-15.48	0.830256	0.79196
Maszkowice 1	20.4627	49.5497	1	1	-24.19	-24.19	0	NA	small sample size	0	-10	theoretical	-17.771	-17.771	0	NA	-16.352	-16.352	0	NA
Gwoździec 2	20.7595	49.8923	2	2	-24.19	-24.19	0.14826	0.141421	small sample size	0	-10	theoretical	-17.771	-17.771	0.133434	0.127279	-16.352	-16.352	0.118608	0.113137
Zakrzowiec 6/8	20.161	50.0022	2	2	-24.59	-24.59	0.29652	0.282843	small sample size	0	-10	theoretical	-18.131	-18.131	0.266868	0.254558	-16.672	-16.672	0.237216	0.226274
Kraków-Pleszów 17-20	19.9972	50.0469	2	1	-22.89	-22.89	0	NA	small sample size	0	-10	theoretical	-16.601	-16.601	0	NA	-15.312	-15.312	0	NA
Kraków-Prądnik Czerwony	19.9972	50.0469	2	5	-23.67	-23.69	0.29652	0.511859	small sample size	0	-10	theoretical	-17.303	-17.321	0.266868	0.460673	-15.936	-15.952	0.237216	0.409487
Kraków-Mogiła 62	20.0518	50.06	2	2	-23.84	-23.84	0.51891	0.494975	small sample size	0	-10	theoretical	-17.456	-17.456	0.467019	0.445477	-16.072	-16.072	0.415128	0.39598
Jerzmanowice	19.7483	50.2128	1	1	-24.79	-24.79	0	NA	small sample size	0	-10	theoretical	-18.311	-18.311	0	NA	-16.832	-16.832	0	NA
Miechów	20.0286	50.3558	2	6	-24.0333	-24.15	0.59304	0.706163	small sample size	0	-10	theoretical	-17.63	-17.735	0.533736	0.635547	-16.2267	-16.32	0.474432	0.564931
Mozgawa 1-3	20.513	50.4415	2	4	-23.865	-23.74	0.51891	0.585235	small sample size	0	-10	theoretical	-17.4785	-17.366	0.467019	0.526711	-16.092	-15.992	0.415128	0.468188
Kamieniec	16.5492	50.4573	1	2	-22.79	-22.79	0.14826	0.141421	small sample size	0	-10	theoretical	-16.511	-16.511	0.133434	0.127279	-15.232	-15.232	0.118608	0.113137
Hambledon Hill	-2.22118	50.9137	20	3	-23.1333	-23.5	0.14826	0.723418	small sample size	0	-10	theoretical	-16.82	-17.15	0.133434	0.651076	-15.5067	-15.8	0.118608	0.578734
Brzezie 17	21.0533	50.9359	2	1	-25.29	-25.29	0	NA	small sample size	0	-10	theoretical	-18.761	-18.761	0	NA	-17.232	-17.232	0	NA
Danebury Hillfort	-1.49065	51.114	20	37	-22.5649	-22.6	1.33434	1.13412		0	-10	theoretical	-16.3084	-16.34	1.20091	1.02071	-15.0519	-15.08	1.06747	0.907297
Danebury	-1.53355	51.1339	20	54	-23.0519	-23.075	1.09712	0.864373		0	-10	theoretical	-16.7467	-16.7675	0.987412	0.777935	-15.4415	-15.46	0.877699	0.691498
Nettlebank Copse	-1.51886	51.1498	20	14	-23.5379	-23.77	1.24538	1.03495		0	-10	theoretical	-17.1841	-17.393	1.12085	0.931457	-15.8303	-16.016	0.996307	0.827962
Dunkirt Barn	-1.54665	51.175	20	10	-23.009	-23	0.7413	0.819043		0	-10	theoretical	-16.7081	-16.7	0.66717	0.737139	-15.4072	-15.4	0.59304	0.655235
Grateley	-1.60343	51.1756	20	30	-22.948	-22.83	0.467019	0.530448		0	-10	theoretical	-16.6532	-16.547	0.420317	0.477403	-15.3584	-15.264	0.373615	0.424358
Sudden Farm	-1.64902	51.3517	20	18	-23.7961	-23.735	0.948864	0.741042		0	-10	theoretical	-17.4165	-17.3615	0.853978	0.666938	-16.0369	-15.988	0.759091	0.592833
Iwanowice-Klin	18.3272	51.6546	2	1	-24.79	-24.79	0	NA	small sample size	0	-10	theoretical	-18.311	-18.311	0	NA	-16.832	-16.832	0	NA
Miechowice 4	20.6933	51.7073	2	2	-23.29	-23.29	0	0	small sample size	0	-10	theoretical	-16.961	-16.961	0	0	-15.632	-15.632	0	0
Słonowice G	20.4501	52.2695	2	1	-24.79	-24.79	0	NA	small sample size	0	-10	theoretical	-18.311	-18.311	0	NA	-16.832	-16.832	0	NA
Stanwick	-0.565615	52.333	12	41	-22.7732	-22.73	0.607866	0.607744		0	-10	theoretical	-16.4959	-16.457	0.547079	0.546969	-15.2185	-15.184	0.486293	0.486195
Osłonki 1	18.8096	52.6115	2	9	-22.7678	-22.89	0.44478	0.345607	small sample size	0	-10	theoretical	-16.491	-16.601	0.400302	0.311047	-15.2142	-15.312	0.355824	0.276486
Ludwinowo 7	21.5082	52.9078	2	2	-23.59	-23.59	0.88956	0.848528	small sample size	0	-10	theoretical	-17.231	-17.231	0.800604	0.763675	-15.872	-15.872	0.711648	0.678823
Sobiejuchy	17.7127	52.9102	2	7	-24.9471	-25.19	0.88956	0.763451	small sample size	7	-10.28	measured	-18.4524	-18.671	0.800604	0.687106	-16.9577	-17.152	0.711648	0.610761
Lismore Fields	-1.92679	53.2559	8	5	-23.36	-23.4	0.14826	0.151658	small sample size	0	-10	theoretical	-17.024	-17.06	0.133434	0.136492	-15.688	-15.72	0.118608	0.121326
Lipnik 5	14.9699	53.3438	2	2	-22.64	-22.64	0.66717	0.636396	small sample size	1	-9.69	measured	-16.376	-16.376	0.600453	0.572756	-15.112	-15.112	0.533736	0.509117
Oldenburg LA77	10.882	54.2866	20	20	-23.425	-23.5	1.18608	1.02335		0	-10	theoretical	-17.0825	-17.15	1.06747	0.921011	-15.74	-15.8	0.948864	0.818677
Turlojiškė	23.3208	54.3576	5	0	NA	NA	NA	NA	no sample	1	-9.1	measured	NA	NA	NA	NA	NA	NA	NA	NA
Stensagergård	11.4123	54.6554	20	3	-22.0167	-22.39	0.014826	0.655312	small sample size	0	-10.5	theoretical	-15.865	-16.201	0.0133434	0.58978	-14.7133	-15.012	0.0118608	0.524249
Pylimo St. 30. Vilnius	25.2794	54.6789	5	10	-25.648	-25.64	0.615279	1.00443		0	-11	theoretical	-19.1832	-19.176	0.553751	0.903989	-17.7184	-17.712	0.492223	0.803546
J. Basanavičius St. 10. Vilnius	25.2751	54.6803	5	10	-25.131	-25.23	0.630105	0.837383		0	-11	theoretical	-18.7179	-18.807	0.567094	0.753645	-17.3048	-17.384	0.504084	0.669906
Bokšto St. 6. Vilnius	25.2907	54.6806	5	10	-26.004	-25.865	1.11195	1.36681		0	-11	theoretical	-19.5036	-19.3785	1.00076	1.23013	-18.0032	-17.892	0.88956	1.09345
Vilnius St 41 Vilnius	25.2808	54.6815	5	10	-25.069	-25.245	0.689409	0.691077		0	-11	theoretical	-18.6621	-18.8205	0.620468	0.62197	-17.2552	-17.396	0.551527	0.552862
Bekes hill Vilnius	25.2978	54.6862	5	12	-23.7083	-23.9	0.808017	0.960917		0	-11	theoretical	-17.4375	-17.61	0.727215	0.864825	-16.1667	-16.32	0.646414	0.768733
Vilnius Gediminas Hill	25.2914	54.6869	5	48	-25.0528	-24.983	1.20537	1.01757		8	-11.01	measured	-18.6475	-18.5847	1.08484	0.91581	-17.2422	-17.1864	0.964299	0.814053
Valley of Songs Vilnius	25.2991	54.6879	5	4	-23.635	-23.375	1.5938	1.65063	small sample size	0	-11	theoretical	-17.3715	-17.1375	1.43442	1.48556	-16.108	-15.9	1.27504	1.3205
Hurup	9.52682	54.749	20	3	-22.28	-22.43	0.103782	0.322335	small sample size	0	-10.5	theoretical	-16.102	-16.237	0.0934038	0.290102	-14.924	-15.044	0.0830256	0.257868
Skovlund	9.1835	54.7593	20	3	-23.1233	-22.8	0.726474	1.01441	small sample size	0	-10.5	theoretical	-16.861	-16.57	0.653827	0.912972	-15.5987	-15.34	0.581179	0.81153
Kernavė	24.8512	54.8827	5	16	-25.4808	-25.435	0.423668	0.744609		0	-11	theoretical	-19.0327	-18.9915	0.381301	0.670148	-17.5846	-17.548	0.338934	0.595687
Maišiagala hill	25.0605	54.8834	5	10	-24.832	-24.89	0.896973	1.029		0	-11	theoretical	-18.4488	-18.501	0.807276	0.9261	-17.0656	-17.112	0.717578	0.8232
Vårhøj	9.55912	54.8994	20	15	-23.7253	-23.57	0.830256	0.776723		0	-10.5	theoretical	-17.4028	-17.263	0.74723	0.69905	-16.0803	-15.956	0.664205	0.621378
Sarup	10.0326	54.9103	20	13	-24.5769	-24.5	0.44478	0.428474		0	-10.5	theoretical	-18.1692	-18.1	0.400302	0.385626	-16.7615	-16.7	0.355824	0.342779
Tinglev Kirke	9.24335	54.9332	20	9	-22.8411	-22.89	0.340998	0.504441		0	-10.5	theoretical	-16.607	-16.651	0.306898	0.453997	-15.3729	-15.412	0.272798	0.403553
Solvang	12.1442	54.9983	2	3	-23.22	-22.55	0.014826	1.16914	small sample size	0	-10.5	theoretical	-16.948	-16.345	0.0133434	1.05223	-15.676	-15.14	0.0118608	0.935316
Liselund	12.5245	54.9991	2	27	-24.6259	-24.4	0.7413	0.914664		1	-9.8	measured	-18.2133	-18.01	0.66717	0.823197	-16.8007	-16.62	0.59304	0.731731
Limensgard	14.8843	55.1049	2	10	-26.36	-26.05	1.4826	1.20849		0	-10.5	theoretical	-19.774	-19.495	1.33434	1.08764	-18.188	-17.94	1.18608	0.966791
Sorte Muld	15.1224	55.124	2	3	-24.1	-24.12	0.326172	0.250599	small sample size	0	-10.5	theoretical	-17.74	-17.758	0.293555	0.225539	-16.38	-16.396	0.260938	0.200479
Ostergard	9.45426	55.1353	20	6	-23.0683	-23.14	0.496671	0.59081	small sample size	0	-10	theoretical	-16.8115	-16.876	0.447004	0.531729	-15.5547	-15.612	0.397337	0.472648
Overbygård	9.45426	55.1353	20	13	-22.6662	-22.59	0.44478	0.624694		0	-10.5	theoretical	-16.4495	-16.381	0.400302	0.562224	-15.2329	-15.172	0.355824	0.499755
Gudme	10.7062	55.1494	2	9	-23.0022	-23.06	0.415128	0.459586	small sample size	0	-10.5	theoretical	-16.752	-16.804	0.373615	0.413628	-15.5018	-15.548	0.332102	0.367669
Bėlis lake	26.2209	55.1621	5	10	-26.257	-26.195	1.29727	1.0457		0	-11	theoretical	-19.7313	-19.6755	1.16755	0.941131	-18.2056	-18.156	1.03782	0.836561
Dalshøj	14.8001	55.1658	20	4	-22.9225	-22.805	0.200151	0.40103	small sample size	0	-10.5	theoretical	-16.6803	-16.5745	0.180136	0.360927	-15.438	-15.344	0.160121	0.320824
Skaghorn	9.98325	55.1667	2	2	-24.45	-24.45	2.14977	2.05061	small sample size	0	-10.5	theoretical	-18.055	-18.055	1.93479	1.84555	-16.66	-16.66	1.71982	1.64049
Smedegade	8.71706	55.1818	20	20	-23.985	-23.9	0.7413	0.894		0	-10.5	theoretical	-17.6365	-17.56	0.66717	0.8046	-16.288	-16.22	0.59304	0.7152
Kalbygård Grusgrav	11.8311	55.2314	2	3	-22.9033	-23.16	0.088956	0.497427	small sample size	0	-10.5	theoretical	-16.663	-16.894	0.0800604	0.447684	-15.4227	-15.628	0.0711648	0.397941
Melskov II	9.40891	55.2482	20	3	-22.9433	-22.87	1.30469	0.992035	small sample size	0	-10.5	theoretical	-16.699	-16.633	1.17422	0.892831	-15.4547	-15.396	1.04375	0.793628
Damsbo	11.593	55.2702	2	1	-24.2	-24.2	0	NA	small sample size	0	-10.5	theoretical	-17.83	-17.83	0	NA	-16.46	-16.46	0	NA
Nørrebjerg	10.475	55.3638	2	26	-22.085	-22.06	0.607866	0.640689		0	-10.5	theoretical	-15.9265	-15.904	0.547079	0.57662	-14.768	-14.748	0.486293	0.512551
Gørding Hede	8.79995	55.4734	20	3	-23.1267	-22.91	0.340998	0.585861	small sample size	0	-10.5	theoretical	-16.864	-16.669	0.306898	0.527275	-15.6013	-15.428	0.272798	0.468689
Solbjerg	11.3477	55.4819	2	3	-22.6733	-22.49	0.385476	0.558062	small sample size	0	-10.5	theoretical	-16.456	-16.291	0.346928	0.502256	-15.2387	-15.092	0.308381	0.44645
Garniai I	25.8569	55.5716	5	10	-24.858	-25.025	0.689409	0.570376		8	-10.96	measured	-18.4722	-18.6225	0.620468	0.513338	-17.0864	-17.22	0.551527	0.456301
Vorbasse	9.08148	55.6299	20	9	-23.91	-23.83	1.70499	1.30931		0	-10.5	theoretical	-17.569	-17.497	1.53449	1.17838	-16.228	-16.164	1.36399	1.04745
Uppåkra	13.1718	55.6652	2	60	-24.3183	-24.25	0.81543	0.7391		0	-11	theoretical	-17.9865	-17.925	0.733887	0.66519	-16.6547	-16.6	0.652344	0.59128
Hjärup	13.14	55.6698	2	10	-25.09	-25.05	0.81543	0.715619		0	-11	theoretical	-18.681	-18.645	0.733887	0.644057	-17.272	-17.24	0.652344	0.572496
Regional center Uppakra	13.1578	55.6703	2	140	-24.26	-24.3	1.18608	1.07414		0	-11	theoretical	-17.934	-17.97	1.06747	0.966729	-16.608	-16.64	0.948864	0.859315
Mineikiškės	26.1234	55.6926	5	2	-25.695	-25.695	3.18018	3.03349	small sample size	3	-10.91	measured	-19.2255	-19.2255	2.86216	2.73014	-17.756	-17.756	2.54414	2.42679
Kvietiniai	21.4108	55.7481	5	1	-25.7	-25.7	0	NA	small sample size	0	-11	theoretical	-19.23	-19.23	0	NA	-17.76	-17.76	0	NA
Frydenlund	12.5581	55.8408	2	20	-25.76	-25.45	1.55673	1.24452		0	-10.5	theoretical	-19.234	-18.955	1.40106	1.12007	-17.708	-17.46	1.24538	0.99562
Nørre Hedegård	9.18157	55.8471	5	6	-22.5167	-22.325	0.630105	1.07561	small sample size	0	-10.5	theoretical	-16.315	-16.1425	0.567095	0.968053	-15.1133	-14.96	0.504084	0.860492
Kildebjerg I	10.62	55.87	2	1	-23.5	-23.5	0	NA	small sample size	0	-10.5	theoretical	-17.2	-17.2	0	NA	-15.9	-15.9	0	NA
Samson Nord	10.6114	55.8837	2	3	-24.1967	-24.45	0.118608	0.50964	small sample size	0	-10.5	theoretical	-17.827	-18.055	0.106747	0.458676	-16.4573	-16.66	0.0948864	0.407712
Palaiseau	8.7518	55.9633	20	3	-23.8333	-23.8	0	0.057735	small sample size	0	-10	theoretical	-17.45	-17.42	0	0.0519615	-16.0667	-16.04	0	0.046188
Krogstrup VII	10.0301	55.9745	2	3	-23.3733	-23.46	0.88956	0.733848	small sample size	0	-10.5	theoretical	-17.086	-17.164	0.800604	0.660463	-15.7987	-15.868	0.711648	0.587079
Bendixminde, delområde 5	10.123	55.9872	2	6	-23.425	-23.12	0.785778	0.963987	small sample size	0	-10.5	theoretical	-17.1325	-16.858	0.7072	0.867588	-15.84	-15.596	0.628622	0.771189
Campus etape 7	10.123	55.9872	2	6	-23.5433	-23.635	0.822843	0.812691	small sample size	0	-10.5	theoretical	-17.239	-17.3215	0.740559	0.731422	-15.9347	-16.008	0.658274	0.650153
Vasagård	8.50408	56.0621	20	3	-22.9667	-22.89	0.681996	0.578821	small sample size	0	-10.5	theoretical	-16.72	-16.651	0.613796	0.520939	-15.4733	-15.412	0.545597	0.463057
Firgårde IV, etape II, del 3	9.80605	56.0877	2	3	-23.72	-23.57	1.03782	0.934077	small sample size	0	-10.5	theoretical	-17.398	-17.263	0.934038	0.840669	-16.076	-15.956	0.830256	0.747262
Grenåvej	10.2	56.15	2	1	-23.3	-23.3	0	NA	small sample size	0	-10.5	theoretical	-17.02	-17.02	0	NA	-15.74	-15.74	0	NA
Riisvej, Nørring	8.76207	56.1611	20	1	-22.33	-22.33	0	NA	small sample size	0	-10.5	theoretical	-16.147	-16.147	0	NA	-14.964	-14.964	0	NA
Blæshøj	9.5	56.1667	20	1	-22	-22	0	NA	small sample size	0	-10.5	theoretical	-15.85	-15.85	0	NA	-14.7	-14.7	0	NA
Galgehøj	9.5	56.1667	20	1	-22.9	-22.9	0	NA	small sample size	0	-10.5	theoretical	-16.66	-16.66	0	NA	-15.42	-15.42	0	NA
Nørretranders	9.5	56.1667	20	3	-23.5	-23.6	0	0.173205	small sample size	0	-10.5	theoretical	-17.2	-17.29	0	0.155885	-15.9	-15.98	0	0.138564
Nr. Hedegård	9.5	56.1667	20	1	-23.2	-23.2	0	NA	small sample size	0	-10.5	theoretical	-16.93	-16.93	0	NA	-15.66	-15.66	0	NA
Smedegård	9.5	56.1667	20	1	-24.5	-24.5	0	NA	small sample size	0	-10.5	theoretical	-18.1	-18.1	0	NA	-16.7	-16.7	0	NA
Alrum	8.22952	56.1855	20	15	-22.9313	-23.02	0.51891	0.828466		0	-10.5	theoretical	-16.6882	-16.768	0.467019	0.745619	-15.4451	-15.516	0.415128	0.662772
Tinghøj 1	10.6363	56.2408	2	3	-23.22	-23.15	0.355824	0.350286	small sample size	0	-10.5	theoretical	-16.948	-16.885	0.320242	0.315257	-15.676	-15.62	0.284659	0.280228
Nørre Fjand	8.12426	56.3258	20	3	-23.2767	-23.1	0.103782	0.368284	small sample size	0	-10.5	theoretical	-16.999	-16.84	0.0934038	0.331456	-15.7213	-15.58	0.0830256	0.294627
Stensborg	15.6456	56.4064	2	80	-25.3283	-25.25	0.830256	0.935012		0	-10.5	theoretical	-18.8454	-18.775	0.74723	0.841511	-17.3626	-17.3	0.664205	0.74801
Ginnerup	10.7449	56.4107	2	3	-22.6233	-22.71	0.177912	0.261024	small sample size	0	-10.5	theoretical	-16.411	-16.489	0.160121	0.234921	-15.1987	-15.268	0.14233	0.208819
Selkær	10.7439	56.4657	2	3	-22.5233	-22.58	0.059304	0.134288	small sample size	0	-10.5	theoretical	-16.321	-16.372	0.0533736	0.120859	-15.1187	-15.164	0.0474432	0.107431
Heldumbold	8.271	56.546	20	3	-23.35	-23.03	0.14826	0.642806	small sample size	0	-10.5	theoretical	-17.065	-16.777	0.133434	0.578526	-15.78	-15.524	0.118608	0.514245
Sindinggård	8.7414	56.5906	20	6	-21.5767	-21.49	0.607866	0.495163	small sample size	0	-10.5	theoretical	-15.469	-15.391	0.547079	0.445647	-14.3613	-14.292	0.486293	0.396131
Gråborg	16.6041	56.6665	2	12	-23.7133	-23.655	0.274281	0.361042		0	-11	theoretical	-17.442	-17.3895	0.246853	0.324938	-16.1707	-16.124	0.219425	0.288834
Brovej 1 Skive	8.84785	56.7494	2	3	-23.45	-23.51	1.05265	0.801686	small sample size	0	-10.5	theoretical	-17.155	-17.209	0.947381	0.721517	-15.86	-15.908	0.842117	0.641349
Vestervig	8.31831	56.7624	20	30	-23.2863	-23.285	0.719061	0.638238		0	-10.5	theoretical	-17.0077	-17.0065	0.647155	0.574414	-15.7291	-15.728	0.575249	0.510591
Skedstad	16.802	56.834	2	4	-22.9	-23.005	0.400302	0.486141	small sample size	0	-11	theoretical	-16.71	-16.8045	0.360272	0.437527	-15.52	-15.604	0.320242	0.388913
Prästhag	16.7187	56.8788	2	1	-23.83	-23.83	0	NA	small sample size	0	-11	theoretical	-17.547	-17.547	0	NA	-16.264	-16.264	0	NA
Sandby Borg	16.8164	56.8834	2	17	-23.3582	-23.1	1.30469	1.19619		0	-11	theoretical	-17.1224	-16.89	1.17422	1.07657	-15.8866	-15.68	1.04375	0.956954
Sandby 37 1	16.8169	56.8906	2	3	-23.4367	-23.5	1.94221	1.40607	small sample size	0	-11	theoretical	-17.193	-17.25	1.74799	1.26546	-15.9493	-16	1.55376	1.12486
Hundborg	8.50859	56.9271	20	3	-24.2933	-24.68	0.385476	0.904286	small sample size	0	-10.5	theoretical	-17.914	-18.262	0.346928	0.813857	-16.5347	-16.844	0.308381	0.723429
Tartu - Lutsu St	26.7191	58.3789	5	4	-25.8	-25.6	1.33434	1.37113	small sample size	0	-11	theoretical	-19.3155	-19.1355	1.22759	1.25503	-17.836	-17.676	1.09119	1.11558
Tartu - Uppsala St	26.7191	58.3789	5	7	-23.7143	-23.5	1.4826	1.36678	small sample size	0	-11	theoretical	-17.4377	-17.259	1.37437	1.23846	-16.1669	-16.008	1.22166	1.10085
Etnesjøen Etne	5.94277	59.6633	17	4	-24.465	-24.555	0.467019	0.612127	small sample size	0	-11	theoretical	-18.1185	-18.1995	0.420317	0.550915	-16.772	-16.844	0.373615	0.489702
Kvitevoll Kvinnherad	5.7314	59.7912	17	3	-24.8567	-24.85	1.30469	0.890019	small sample size	0	-11	theoretical	-18.471	-18.465	1.17422	0.801017	-17.0853	-17.08	1.04375	0.712015
Skåla Rosendal	6.00807	59.9883	17	9	-25.5122	-26.19	2.19425	1.48864	small sample size	0	-11	theoretical	-19.061	-19.671	1.97482	1.33977	-17.6098	-18.152	1.7554	1.19091
Espoo Mankby	24.5654	60.188	5	9	-24.1222	-23.8	1.18608	1.37457	small sample size	0	-11	theoretical	-17.807	-17.529	1.06747	1.23905	-16.4951	-16.248	0.948864	1.10138
Kohagen	20.0459	60.279	5	35	-24.15	-24.42	0.919212	1.20677		0	-11	theoretical	-17.835	-18.078	0.827291	1.08609	-16.52	-16.736	0.73537	0.965412
Dolvik Bergen	5.26603	60.31	17	3	-26.03	-26.31	0.252042	0.637887	small sample size	0	-11	theoretical	-19.527	-19.779	0.226838	0.574098	-18.024	-18.248	0.201634	0.51031
Rosenkrantzgate Bergen	5.32503	60.397	17	8	-24.2725	-24.215	0.763539	0.745764	small sample size	0	-11	theoretical	-17.9453	-17.8935	0.687185	0.671188	-16.618	-16.572	0.610831	0.596611
Hollve Granvin	6.72415	60.566	8	1	-25.11	-25.11	0	NA	small sample size	0	-11	theoretical	-18.699	-18.699	0	NA	-17.288	-17.288	0	NA
Kvåle Sogndal	7.07677	61.2322	8	4	-25.0675	-24.9	1.17867	1.30753	small sample size	0	-11	theoretical	-18.6608	-18.51	1.0608	1.17677	-17.254	-17.12	0.942934	1.04602
Ekrene Høyanger	6.09258	61.2438	3	4	-24.6175	-24.69	1.2528	1.07137	small sample size	0	-11	theoretical	-18.2557	-18.321	1.12752	0.964229	-16.894	-16.952	1.00224	0.857093
Hornesvika Førde	5.83152	61.465	17	2	-25.44	-25.44	0.459606	0.438406	small sample size	0	-11	theoretical	-18.996	-18.996	0.413645	0.394566	-17.552	-17.552	0.367685	0.350725
Indre Henden Eid	6.2262	61.8641	8	3	-25.8467	-25.99	0.385476	0.490951	small sample size	0	-11	theoretical	-19.362	-19.491	0.346928	0.441856	-17.8773	-17.992	0.308381	0.392761
Kyrkjeeide Stryn	6.78275	61.9189	17	8	-24.46	-23.945	1.39364	1.55611	small sample size	0	-11	theoretical	-18.114	-17.6505	1.25428	1.4005	-16.768	-16.356	1.11492	1.24489
Ytre Hauge Sande	5.57768	62.235	17	1	-26.25	-26.25	0	NA	small sample size	0	-11	theoretical	-19.725	-19.725	0	NA	-18.2	-18.2	0	NA
Hjelmeset Herøy	5.6571	62.3304	8	4	-23.165	-22.86	0.985929	1.23441	small sample size	0	-11	theoretical	-16.9485	-16.674	0.887336	1.11097	-15.732	-15.488	0.788743	0.987528
Barstadvika Ørsta	6.26512	62.3597	17	4	-25.4275	-25.305	0.252042	0.437598	small sample size	0	-10	theoretical	-18.9847	-18.8745	0.226838	0.393838	-17.542	-17.444	0.201634	0.350078
Sperre Ålesund	6.30358	62.4922	8	3	-23.78	-23.76	0.044478	0.06245	small sample size	0	-11	theoretical	-17.502	-17.484	0.0400302	0.056205	-16.224	-16.208	0.0355824	0.04996
Søvik-Haram	6.28502	62.5468	8	2	-24.805	-24.805	1.23797	1.18087	small sample size	0	-11	theoretical	-18.4245	-18.4245	1.11417	1.06278	-17.044	-17.044	0.990377	0.944695
