# Supplementary material for: Environmentally adjusted δ13C thresholds for accurate detection of C4 plant consumption in Europe
Source: Commun Earth Environ. 2025 Dec 18;6(1):1021. doi: 10.1038/s43247-025-03031-4 (PMC12714575; doi:10.1038/s43247-025-03031-4)
Supplement: Supplementary file 5 — Supplementary data 2 [file 43247_2025_3031_MOESM5_ESM.xlsx]

## Sheet: Data S2
Test →	One-way ANOVA test
↓ Tested variables	Df	Sum Sq	Mean Sq	F value	p value	strength and significance	figure
C3 grain δ13C x regions	3	902	300.61	223.9	<2e-16	strong and significant	2A
C3 grain δ13C x latitudinal bins	6	552	92	64.43	<2e-16	strong and significant	2B
C3 grain δ13C x countries	26	1458	56.06	46.13	<2e-16	moderate and significant	3A
SD of C3 grain δ13C at modern country level x region	3	0.7096	0.2365	2.942	0.061	weak and not significant	3A
C4 grain δ13C x countries	5	6.191	1.2382	5	0.00076	significantly weak	3B
C3 grain δ13C x main crop family	3	684	228.1	163.5	<2e-16	strong and significant	S2A
Northern C3 grain δ13C x main crop family	3	19.5	6.485	3.609	0.013	significantly weak	S2B(North)
UK C3 grain δ13C x main crop family	3	148.9	49.62	80.94	<2e-16	strong and significant	S2B(UK)
Central/Western C3 grain δ13C x main crop family	2	254.3	127.13	100.3	<2e-16	strong and significant	S2B(Central)
Southern C3 grain δ13C x main crop family	3	77	25.665	24.07	2.44e-15	moderate and significant	S2B(South)
C3 grain δ13C x C4 grain δ13C	1	10088	10088	6544	<2e-26	strong and significant	S2C
Denmark C3 grain δ13C x older/younger cluster	1	225.6	225.55	215.6	<2e-16	strong and significant	S7
Northern C3 grain δ13C x climatic phases	5	249.8	49.97	32.24	<2e-16	moderate and significant	S10
Northern C3 grain δ13C (excluding UK and DK) x climatic phases	5	100.9	20.183	15.72	1.51e-14	significantly weak	S10
UK C3 grain δ13C x climatic phases	5	48.42	9.684	10.04	7.17e-09	significantly weak	S10
Central/Western C3 grain δ13C x climatic phases	5	294.2	58.83	48.81	<2e-16	moderate and significant	S10
Southern C3 grain δ13C x climatic phases	6	132.9	22.144	21.21	<2e-16	significantly weak	S10
Tests →	Pearson correlation test						linear model
↓ Tested variables	Df	t	95% confidence interval [range]	Pearson's r value	p value	strength and significance	R2	p-value	figure
all C3 grain δ13C x latitude	4147	-16.41	[-0.28 to -0.22]	-0.25	<2.2e-16	moderate and significant	_	_	_
C3 grain δ13C (excluding UK) x latitude	3852	-17.53	[-0.30 to -0.24]	-0.27	<2.2e-16	moderate and significant	_	_	_
C3 grain δ13C (excluding UK and Denmark) x latitude	3529	-18.59	[-0.33 to -0.27]	-0.3	<2.2e-16	moderate and significant	_	_	_
all C3 grain δ13C x mean date	4147	8.55	[0.10 to 0.16]	0.13	<2.2e-16	significantly weak	0.017	1.75e-17	S3
all C3 grain δ13C (excluding UK) x mean date	3852	8.45	[0.10 to 0.17]	0.14	<2.2e-16	significantly weak	_	_	_
all C3 grain δ13C (excluding UK and Denmark) x mean date	3529	6.02	[0.07 to 0.13]	0.1	1.974e-09	significantly weak	_	_	_
Northern C3 grain δ13C (all) x mean date	922	8.86	[0.22 to 0.34]	0.28	<2.2e-16	significantly weak	0.078	4.13e-18	S4E
Northern C3 grain δ13C (excluding Denmark) x mean date	839	10.36	[0.28 to 0.40]	0.34	<2.2e-16	moderate and significant	0.059	1.55e-09	S4F
Central/Western C3 grain δ13C x mean date	582	12.63	[0.40 to 0.53]	0.46	<2.2e-16	moderate and significant	0.215	1.8e-32	S4B
UK C3 grain δ13C x mean date	293	-3.68	[-0.32 to -0.10]	-0.21	0.0002764	significantly weak	0.044	0.000276	S4D
Southern C3 grain δ13C x mean date	2344	8.5	[0.13 to 0.21]	0.17	<2.2e-16	significantly weak	0.03	3.43e-17	S4A
Ecozone 1 C3 grain δ13C x mean date	138	8.79	[0.48 to 0.70]	0.6	5.392e-15	strong and significant	0.359	5.39e-15	S5(1)
Ecozone 2 C3 grain δ13C (including Denmark) x mean date	509	8.36	[0.27 to 0.42]	0.35	6.189e-16	significantly moderate	0.121	6.19e-16	S5(2 incl. DK)
Ecozone 2 C3 grain δ13C (excluding Denmark) x mean date	364	1.86	[-0.01 to 0.20]	0.1	0.06397	weak and not significant	0.09	0.0064	S5(2 excl. DK)
Ecozone 5 C3 grain δ13C (including Denmark) x mean date	292	3.35	[0.08 to 0.30]	0.19	0.000918	significantly weak	0.037	0.000918	S5(5 incl. DK)
Ecozone 5 C3 grain δ13C (excluding Denmark) x mean date	286	3.51	[0.09 to 0.31]	0.2	0.0005145	significantly weak	0.041	0.000515	S5(5 excl. DK)
Ecozone 7 C3 grain δ13C x mean date	336	-0.04	[-0.11 to 0.10]	0	0.9647	weak and not significant	0	0.965	S5(7)
Ecozone 8 C3 grain δ13C x mean date	27	0.1	[-0.35 to 0.38]	0.02	0.9201	weak and not significant	0	0.92	S5(8)
Ecozone 13 C3 grain δ13C x mean date	84	-0.3	[-0.24 to 0.18]	-0.03	0.7673	weak and not significant	0.001	0.767	S5(13)
Ecozone 16 C3 grain δ13C x mean date	962	5.85	[0.12 to 0.25]	0.19	6.626e-09	significantly weak	0.034	6.63e-09	S5(16)
Ecozone 17 C3 grain δ13C x mean date	40	3.39	[0.20 to 0.68]	0.47	0.00157	moderate and significant	0.223	0.00157	S5(17)
Ecozone 19 C3 grain δ13C x mean date	1005	5.84	[-.12 to 0.24]	0.18	7.178e-09	significantly weak	0.033	7.18e-09	S5(19)
Ecozone 20 C3 grain δ13C (including Denmark) x mean date	715	5.72	[0.14 to 0.28]	0.21	1.567e-08	significantly weak	0.044	1.57e-08	S5(20 incl. DK)
Ecozone 20 C3 grain δ13C (excluding Denmark) x mean date	543	2.24	[0.12 to 0.18]	0.1	0.02575	significantly weak	0.009	0.0257	S5(20 excl. DK)
C4 grain δ13C x mean date	59	-1.69	[-0.44 to 0.04]	-0.22	0.09606	weak and not significant	_	_	S6A
Northern C4 grain δ13C x mean date	18	-0.27	[-0.49 to 0.39]	-0.06	0.7939	weak and not significant	0.004	0.794	S6B
Central/Western C4 grain δ13C x mean date	21	-0.66	[-0.52 to 0.29]	-0.14	0.518	weak and not significant	0.02	0.518	S6B
Southern C4 grain δ13C x mean date	16	-3.6	[-0.87 to -0.29]	-0.67	0.002387	strong and significant	0.448	0.00239	S6B
Denmark C3 grain δ13C x mean date	321	14.87	[0.57 to 0.70]	0.64	< 2.2e-16	strong and significant	_	_	S7
